# Supplementary material for: Effects of Diet-Induced Weight Loss on Plasma Markers for Cholesterol Absorption and Synthesis: Secondary Analysis of a Randomized Trial in Abdominally Obese Men
Source: Nutrients. 2022 Apr 8;14(8):1546. doi: 10.3390/nu14081546 (PMC9030512; doi:10.3390/nu14081546)
Supplement: Supplementary file 1 [file nutrients-14-01546-s001.zip]

Archive with 1 entries (1 files):
- nutrients-1634601-supplementary.pdf
